# Supplementary material for: Human proximity seeking in family pigs and dogs
Source: Sci Rep. 2020 Nov 30;10:20883. doi: 10.1038/s41598-020-77643-5 (PMC7705753; doi:10.1038/s41598-020-77643-5)
Supplement: Supplementary file 2 — Supplementary Dataset. [file 41598_2020_77643_MOESM2_ESM.xlsx]

## Sheet: Author information
Supplementary Information for:
Human proximity seeking in family pigs and dogs
Authors and affiliations
Paula Perez Fraga1,2*, Linda Gerencsér1,2, Attila Andics1,2
1 Department of Ethology, Eötvös Loránd University, Budapest, Hungary
2 MTA-ELTE ‘Lendület’ Neuroethology of Communication Research Group, Hungarian Academy of Sciences – Eötvös Loránd University, Budapest, Hungary
*Correspondence: pauliperezfraga@gmail.com
ORCID ID: https://orcid.org/0000-0001-5625-3224
Tel: +36 1 381 2179
Address: Department of Ethology, Eötvös Loránd University, 1117 Budapest, Pázmány P. s. 1/C, Hungary

## Sheet: Dataset
Subject ID	Species	Age (months)	Gender	Breed	Condition	Near caregiver (s)	Contact caregiver (s)	Near stranger/object (s)	Contact stranger/object (s)	Away (s)	Contact ratio for caregiver	Contact ratio for stranger/object	Preference index for caregiver	Preference index for social proximity	Latency to first approach caregiver (s)	Latency to first approach stranger/object (s)	Return to caregiver (fr)	Return to stranger/object (fr)	Vocalization (s)	Vocalization near caregiver (s)	Vocalization near stranger/object (s)	Vocalization ratio near social partner(s)	Vocalization ratio away
1	Pig	5	male (neutered)	minnesota	C-S	43.8	18.4	75.8	53.4	180.4	0.420091	0.704485	-0.267559	-0.202667	1.4	174	7	2	5.6	2	1.2	0.0267559	0.0310421
2	Pig	5	male (neutered)	minnesota-mixed	C-S	31.8	2.8	9.6	6.6	258.6	0.0880503	0.6875	0.536232	-0.724	3	11.8	3	1	2	0	0.2	0.00483092	0.00773395
3	Pig	5	male (neutered)	minnesota-mixed	C-S	181.2	153.6	54.8	15.8	64	0.847682	0.288321	0.535593	0.573333	26.2	3.6	3	3	8.4	1.8	2.8	0.0194915	0.13125
4	Pig	3	male (neutered)	minnesota	C-S	25.6	3.8	22.2	3.2	252.2	0.148437	0.144144	0.0711297	-0.681333	3.6	106.2	3	1	39.6	8.6	4	0.263598	0.157018
5	Pig	3	female	minnesota	C-S	0	0	0	0	300	0	0		-1	300	300	0	0	21.4	0	0		0.0713333
6	Pig	3	female	minnesota	C-S	7	1.4	285.8	282.8	7.2	0.2	0.989503	-0.952186	0.952	5.6	14.2	1	1	3	0.8	1.6	0.00819672	0.416667
7	Pig	3	female	minnesota	C-S	162.2	27	13.4	0.8	124.4	0.166461	0.0597015	0.84738	0.170667	29.8	5.2	4	1	19.4	12.4	1.4	0.0785877	0.155949
8	Pig	3	male (neutered)	minnesota	C-S	127	56.2	15.8	1.6	157.2	0.44252	0.101266	0.778711	-0.048	13.4	84	4	1	35.6	20.6	2.4	0.161064	0.226463
9	Pig	4	male (neutered)	minnesota	C-S	170.4	133.8	0	0	129.6	0.785211	0	1	0.136	129.6	300	1	0	23.2	5.8	0	0.0340376	0.179012
1	Pig	5	male	minnesota	C-O	76	52.8	43.4	12	180.6	0.694737	0.276498	0.273032	-0.493333	9.6	2	3	4	4.8	2.6	0.6	0.0342105	0.0214286
2	Pig	5	male	minnesota-mixed	C-O	85.2	9.4	26.8	1.2	188	0.110329	0.0447761	0.521429	-0.432	4.4	164.2	4	2	2	1	0.2	0.0117371	0.00931099
3	Pig	5	male	minnesota	C-O	243.8	225	11	3.8	45.2	0.922888	0.345455	0.913658	0.625333	8.2	2.4	3	2	2	0.6	0	0.00246103	0.0355872
4	Pig	3	male	minnesota	C-O	113.8	42.2	0	0	186.2	0.370826	0	1	-0.241333	133.6	300	2	0	42.2	27.4	0	0.240773	0.226638
5	Pig	3	female	minnesota	C-O	37.2	3.8	39.8	12.8	223	0.102151	0.321608	-0.0337662	-0.752	10	28.4	4	2	23.8	3	3.2	0.0806452	0.0905632
6	Pig	3	female	minnesota	C-O	220.2	144.6	0	0	79.8	0.656676	0	1	0.468	61.4	300	2	0	15.8	8.2	0	0.0372389	0.197995
7	Pig	3	female	minnesota	C-O	281	264.6	0	0	19	0.941637	0	1	0.873333	6	300	2	0	9.6	7.4	0	0.0263345	0.505263
8	Pig	3	male	minnesota	C-O	286.6	267	0	0	13.4	0.931612	0	1	0.910667	6.4	300	3	0	16.6	13.6	0	0.0474529	1.23881
9	Pig	4	male	minnesota	C-O	194.2	88.6	101.4	6	4.4	0.456231	0.0591716	0.313938	0.294667	106	3.4	1	1	5	2.8	1.6	0.0144181	0.047259
10	Dog	3	male	poodle	C-S	174.6	67.6	76.2	65.4	49.2	0.387171	0.858268	0.392344	0.672	12.6	1.2	8	6	0
11	Dog	3	male	poodle	C-S	38.8	15.2	121.4	86.6	139.8	0.391753	0.713344	-0.515605	0.068	1.8	15.8	4	4	12.4
12	Dog	3	female	poodle	C-S	9	5.6	287.4	286.4	3.6	0.622222	0.996521	-0.939271	0.976	6	0.8	1	2	0
13	Dog	4	female	border collie	C-S	120.6	66.6	59.4	32.8	120	0.552239	0.552189	0.34	0.2	0.4	7	8	8	0
14	Dog	3	female	schnautzer	C-S	257.4	128.6	5.2	2	37.4	0.499611	0.384615	0.960396	0.750667	1	6.2	4	1	97.4
15	Dog	4	female	malinois	C-S	137	31.2	67.4	23.8	95.6	0.227737	0.353116	0.340509	0.362667	2.8	0.2	10	9	2.8
16	Dog	4	male	komondor	C-S	52	26	121.6	86.8	126.4	0.5	0.713816	-0.400922	0.157333	12.8	1.8	6	10	0
17	Dog	3	female	border terrier	C-S	206	157.4	32.4	21.6	61.6	0.764078	0.666667	0.728188	0.589333	1.6	7.2	8	5	0
18	Dog	5	male	pumi	C-S	41	5.6	94.8	46.4	164.2	0.136585	0.489451	-0.396171	-0.0946667	0.2	3.2	6	7	2.6
19	Dog	4	male	border collie	C-S	36	6.6	48	6	216	0.183333	0.125	-0.142857	-0.44	4.2	1.2	5	6	0
20	Dog	4	female	border collie	C-S	174.4	1.4	57.6	45.8	68	0.00802752	0.795139	0.503448	0.546667	2	5.8	4	3	2.6
21	Dog	4	female	rough collie	C-S	278.6	195.2	3.2	1	18.2	0.700646	0.3125	0.977289	0.878667	3	1	6	2	4
10	Dog	3	male	poodle	C-O	195.8	151.8	0	0	104.2	0.775281	0	1	0.305333	0.2	300	10	0	0
11	Dog	3	male	poodle	C-O	247.8	98.4	0	0	52.2	0.397094	0	1	0.652	24	300	3	0	9.4
12	Dog	3	female	poodle	C-O	293.8	129.8	0	0	6.2	0.441797	0	1	0.958667	1	300	2	0	0
13	Dog	4	female	border collie	C-O	135.6	15	37.4	24.2	127	0.110619	0.647059	0.56763	-0.096	24.2	1.4	7	5	0
14	Dog	3	female	schnautzer	C-O	275.2	0	17.4	11.8	7.4	0	0.678161	0.881066	0.834667	1.6	29.4	2	1	72.8
15	Dog	4	female	malinois	C-O	184.8	27.6	20.6	10.8	94.6	0.149351	0.524272	0.799416	0.232	0.4	20.2	12	4	4.2
16	Dog	4	male	komondor	C-O	22.8	3	152.4	92.6	124.8	0.131579	0.607612	-0.739726	-0.848	0.8	11.6	8	6	0
17	Dog	3	female	border terrier	C-O	209	164.8	19	9.2	72	0.788517	0.484211	0.833333	0.393333	0.6	64.6	6	4	0
18	Dog	5	male	pumi	C-O	62.2	9.8	9	2.8	228.8	0.157556	0.311111	0.747191	-0.585333	0.2	26.6	10	3	5
19	Dog	4	male	border collie	C-O	86.6	13.2	22.6	5.6	190.8	0.152425	0.247788	0.586081	-0.422667	1.8	34	3	6	0
20	Dog	4	female	border collie	C-O	94.6	2.6	56.4	27.8	149	0.0274841	0.492908	0.25298	-0.369333	1.6	22	6	3	0.4
21	Dog	4	female	rough collie	C-O	266	8.6	10.2	5	23.8	0.0323308	0.490196	0.92614	0.773333	0.2	21.2	4	2	0.4
